# Supplementary material for: Lower Muscle and Blood Lactate Accumulation in Sickle Cell Trait Carriers in Response to Short High-Intensity Exercise
Source: Nutrients. 2022 Jan 24;14(3):501. doi: 10.3390/nu14030501 (PMC8838817; doi:10.3390/nu14030501)
Supplement: Supplementary file 1 [file nutrients-14-00501-s001.zip]

Archive with 1 entries (1 files):
- nutrients-1466494-supplementary.pdf
